# Supplementary material for: Calibration and Validation of the CSM-CROPGRO-Peanut Model Under Mulched Drip Irrigation Conditions in Xinjiang
Source: Plants (Basel). 2025 Feb 18;14(4):614. doi: 10.3390/plants14040614 (PMC11859345; doi:10.3390/plants14040614)
Supplement: Supplementary file 1 [file plants-14-00614-s001.zip]

Archive with 1 entries (1 files):
- plants-3390147-supplementary.pdf
